# Supplementary material for: Tailoring Cellulose Derivative Gel Matrices for Bacillus subtilis Delivery: Effects of Polymer Molecular Weight on Stability and Biocontrol
Source: Gels. 2026 Apr 27;12(5):366. doi: 10.3390/gels12050366 (PMC13206064; doi:10.3390/gels12050366)
Supplement: Supplementary file 1 [file gels-12-00366-s001.zip]

Archive with 1 entries (1 files):
- gels-4266874-supplementary.pdf
